# Supplementary material for: Pedigree-based genetic dissection of quantitative loci for seed quality and yield characters in improved soybean
Source: Mol Breed. 2021 Feb 6;41(2):14. doi: 10.1007/s11032-021-01211-6 (PMC10236076; doi:10.1007/s11032-021-01211-6)
Supplement: Supplementary file 1 — (XLSX 10 kb) [file 11032_2021_1211_MOESM1_ESM.xlsx]

## Sheet: Table S1
Table S1 Pedigree research on QTLs favorable alleles
QTL	Marker name	position	Interval (bp)	The origin of QTL favorable alleles
qSP11-1	M11C28321565	28321565	1625141	Tong Shan Tian E Dan, Feng Di Huang, Tie Jia Si Li Huang, Ju xuan No.23
	M11C29946706	29946706		Xu Dou NO.1, Tong Shan Tian E Dan, Feng Di Huang, Tie Jia Si Li Huang, Ju xuan No.23
qNP3-1	M3C5929028	5929028	438394	58-161, Xu Dou NO.1, Tong Shan Tian E Dan, Feng Di Huang, Tie Jia Si Li Huang, Ju xuan No.23
	M03C6367422	6367422		Xu Dou NO.1, Feng Di Huang, Tie Jia Si Li Huang, Ju xuan No.23
qNO5-1	M5C31683037	31683037	436008	Xu Dou NO.1, Tong Shan Tian E Dan, Tie Jia Si Li Huang
	M5C32119045	32119045		58-161, Ju xuan No.23
qNO6-1	M6C41529927	41529927	571723	58-161, Xu Dou NO.1, Tong Shan Tian E Dan, Feng Di Huang, Tie Jia Si Li Huang, Ju xuan No.23
	M6C42101650	42101650		58-161, Xu Dou NO.1, Tong Shan Tian E Dan, Feng Di Huang
qNPplusO11-1	M11C2375493	2375493	262648	Xu Dou NO.1, Feng Di Huang, Ju xuan No.23
	M11C2638141	2638141		Tong Shan Tian E Dan, Feng Di Huang, Tie Jia Si Li Huang
qSHW4-1	M4C6282642	6282642	11796	Ju xuan No.23
	M4C6294438	6294438		Ju xuan No.23
qNHW4-1	M4C4011194	4011194	7085	58-161, Xu Dou NO.1, Tong Shan Tian E Dan, Feng Di Huang, Ju xuan No.23
	M4C4018279	4018279		58-161, Xu Dou NO.1, Tong Shan Tian E Dan, Feng Di Huang, Ju xuan No.23
qNHW11-1	M11C30705855	30705855	1026690	Ju xuan No.23
	M11C31732545	31732545		58-161, Xu Dou NO.1
qNHW11-2	M11C2375493	2375493	262648	Xu Dou NO.1, Feng Di Huang, Ju xuan No.23
	M11C2638141	2638141		Tong Shan Tian E Dan, Feng Di Huang, Tie Jia Si Li Huang
qBHW4-1	M4C 3637603	3637603	85199	58-161, Xu Dou NO.1, Tong Shan Tian E Dan, Feng Di Huang, Ju xuan No.23
	M4C3722802	3722802		Xu Dou NO.1
